# Supplementary material for: ATP Consumption Is Coupled with Endocytosis in Exudated Neutrophils
Source: Int J Mol Sci. 2023 May 20;24(10):9039. doi: 10.3390/ijms24109039 (PMC10219472; doi:10.3390/ijms24109039)
Supplement: Supplementary file 1 [file ijms-24-09039-s001.zip]

Archive with 1 entries (1 files):
- ijms-2263263-supplementary.pdf
